# Supplementary material for: Identification of Lynch Syndrome in Patients with Endometrial Cancer Based on a Germline Next Generation Sequencing Multigene Panel Test
Source: Cancers (Basel). 2022 Jul 13;14(14):3406. doi: 10.3390/cancers14143406 (PMC9316192; doi:10.3390/cancers14143406)
Supplement: Supplementary file 1 [file cancers-14-03406-s001.zip]

Archive with 1 entries (1 files):
- cancers-1792460-supplementary.pdf
